# Supplementary material for: Controllable Production of Natural Silk Nanofibrils for Reinforcing Silk-Based Orthopedic Screws
Source: Polymers (Basel). 2023 Mar 25;15(7):1645. doi: 10.3390/polym15071645 (PMC10096991; doi:10.3390/polym15071645)
Supplement: Supplementary file 1 [file polymers-15-01645-s001.zip]

Archive with 1 entries (1 files):
- polymers-2256921-supplementary.pdf
